# Supplementary material for: Breast Cancer Cell Type and Biomechanical Properties of Decellularized Mouse Organs Drives Tumor Cell Colonization
Source: Cells. 2023 Aug 9;12(16):2030. doi: 10.3390/cells12162030 (PMC10453279; doi:10.3390/cells12162030)
Supplement: Supplementary file 1 [file cells-12-02030-s001.zip]

Archive with 1 entries (1 files):
- cells-2516188-supplementary.pdf
